# Supplementary material for: Biocompatibility and Connectivity of Semiconductor Nanostructures for Cardiac Tissue Engineering Applications
Source: Bioengineering (Basel). 2022 Oct 27;9(11):621. doi: 10.3390/bioengineering9110621 (PMC9687646; doi:10.3390/bioengineering9110621)
Supplement: Supplementary file 1 [file bioengineering-09-00621-s001.zip]

Archive with 1 entries (1 files):
- bioengineering-1975487-supplementary.pdf
